# Supplementary material for: Serotyping and Antibiotic Resistance Profiles of Salmonella spp. and Listeria monocytogenes Strains Isolated from Pet Food and Feed Samples: A One Health Perspective
Source: Vet Sci. 2025 Sep 1;12(9):844. doi: 10.3390/vetsci12090844 (PMC12474425; doi:10.3390/vetsci12090844)
Supplement: Supplementary file 1 [file vetsci-12-00844-s001.zip]

Archive with 1 entries (1 files):
- vetsci-3769933-supplementary.pdf
